# Supplementary material for: Reduced polyphenol oxidase gene expression and enzymatic browning in potato (Solanum tuberosum L.) with artificial microRNAs
Source: BMC Plant Biol. 2014 Mar 11;14:62. doi: 10.1186/1471-2229-14-62 (PMC4007649; doi:10.1186/1471-2229-14-62)
Supplement: Additional file 1 — Genome-wide analysis of the PPO gene family in Solanum tuberosum. Part A, PPO-like genes predicated based on the S. tuberosum genome database; Part B, Confidently predicted domains in the deduced StuPPO1 to StuPPO9 protein sequences using SMART; Part C, List of the supporting ESTs and their biological sources. Part D, List of the amiRNA name, amiRNA sequence, amiRNA target sequence and the target homologous sequences of 9 PPO-like gene models. [file 1471-2229-14-62-S1.xlsx]

## Sheet: Part A
Additional file 1: Genome-wide analysis of the PPO gene family in Solanum tuberosum
Part A, PPO-like genes predicated based on the S. tuberosum genome database at the US Department of Energy Joint Genome Institute (http://www.jgi.doe.gov)
Tentative gene name (in this report)	Length in genome (bp)	Locus location	number of intron	Predicted transcript name assigned by Potato Genome Sequencing Consortium (PSGC)	Transcript assemblies by Program to Assemble Spliced Alignments (PASA) from EST/cDNA	Supporting EST numbers found in the S. tuberosum EST databases (based on NCBI EST databases)	Possible Allele (GenBank ID, identity of nucleotide sequences %)	Note 1	Note 2
StuPPO1	1948	chr08, 30458794..30460741	0	PSGC003DMT400076054	asmbl_989.potatov3pasa_pasa9	45 ESTs with E-value 0.0 and identity of 97-100% with StuPPO1. The ESTs from the following tissue types: shoot (sprouting eyes), leaf, stolon (axillary bud of stem explant), floral bud, tuber	POTP1 (M95196, 97.3%), POTP2 (M95197, 97.9%), XM_006355177 (100%)	XM_006355177 is a predicted gene model by automated computational analysis from a S. tuberosum genomic sequence (GenBank accession number: NW_004194350.1)	StuPPO1 / XM_006355177 / POTP2 (M95197) each encodes a PPO-like peptide with 589 residues. The deduced peptides show 97.8% (identity positions) and 98.5% (consensus positions) between StuPPO1 and POTP2.
StuPPO2	1999	chr08, 32672194..32674192	0	PSGC0003DMT400048684	asmbl_1093.potatov3pasa_pasa9	32 ESTs with E-value 0.0 and identity of 96-98% with StuPPO2. The ESTs from the following tissue types: tuber; shoot (sprouting eyes); stolon; abiotic stress treated tuber	POT32 (U22921, 96.7%), XM_006365321 (95.5%)	XM_006365321 is a predicted gene model by automated computational analysis from a S. tuberosum genomic sequence (NW_004194350.1)	StuPPO2 / POTP32 (U22921) encodes a PPO-like peptide with 598 residues; XM_006365321 encodes a PPO-like peptide with 631 residues. The deduced peptides show 94.8% (identity positions) and 96.7% (consensus positions) between StuPPO2 and POT32.
StuPPO3	1951	chr08, 32687330..32689280	0	PSGC0003DMT400048681	asmbl_1094.potatov3pasa_pasa9	6 ESTs with E-value 0.0 and identity of 93-98% with StuPPO3. The ESTs from shoot (sprouting eyes) tissue	POT33 (U22922, 94.7%), XM_006365320 (100%)	XM_006365320 is a predicted gene model by automated computational analysis from a S. tuberosum genomic sequence (NW_004194350.1)	StuPPO3 / XM_006365320 / POTP33 (U22922) encodes a PPO-like peptide with 598 residues. The deduced peptides show 94.5% (identity positions) and 95.7% (consensus positions) between StuPPO3 and POT33.
StuPPO4	1889	chr08, 32667904..32669792	0	PSGC0003DMT400048685	asmbl_1092.potatov3pasa_pasa9	18 ESTs with E-value 0.0 and identity of 96-99% with StuPPO4. The ESTs from the following tissue types: root, shoot (sprouting eyes), stolon	POT72 (U22923, 96.8%)		StuPPO4 encodes a PPO-like peptide with 596 residues. POT72 (U22923) contains only partial sequence. The deduced peptides show 97.3% (identity positions) and 97.3% (consensus positions) between StuPPO4 and POT72 (based on the partial POT72 sequence data).
StuPPO5	1510	chr08, 32591830..32593339	0	PSGC0003DMT400048692	asmbl_1088.potatov3pasa_pasa9 (an assembly of 711 bp in length)	Only 1 EST (JG729672.1 , 730 bp, 97% identity; tissue type, leaf) with E-value 0.0 with StuPPO5 (the 3' end region).	XR_183056 (84.6%)	XR_183056 is a predicted gene model by automated computational analysis from a S. tuberosum genomic sequence (NW_004194350.1)	both StuPPO5 and XR_183056 show short ORFs (<723 bp); StuPPO5 encodes a PPO-like peptide with 241 residues.
StuPPO6	1740	chr08, 30504049..30505788	0	PSGC0003DMT400076055	no PASA assemled EST	3 ESTs (tissue type: leaf, shoot, bud) with E-value 0.0 and identity of 90 - 93% with StuPPO6.	XM_004245989 (89.1%), POT33 (U22922, 82.8%)	XM_004245989 is a predicted gene model by automated computational analysis from a S. tuberosum genomic sequence (NW_004194350.1)	StuPPO6 encodes a PPO-like peptide with 476 residues.
StuPPO7	1584	chr08, 32577708..32579291	0	PSGC0003DMT400048703	no PASA assemled EST	Only 1 EST (JG729672.1 , 730 bp, 91% identity; tissue type, leaf) with E-value 0.0 with StuPPO7. (Note the hit EST ID is same as the hit by the StuPPO5).	XR_183056 (84.8%), StuPPO5 (88.3%)	XR_183056 is a predicted gene model by automated computational analysis from a S. tuberosum genomic sequence (NW_004194350.1)	StuPPO7 encodes a PPO-like peptide with 355 residues.
StuPPO8	17912	chr08, 32703818..32721729	2	PGSC0003DMT400048679	no PASA assemled EST	No EST found for StuPPO8	XM_006365329 (100%),	XM_006365329 is a predicted gene model by automated computational analysis from a S. tuberosum genomic sequence (NW_004194350.1), No EST data for XM_006365329	StuPPO8_XM006365329 encodes a PPO-like peptide with 604 residues.
StuPPO9	2302	chr02, 55593718..55596019	1	not available	no PASA assemled EST	29 ESTs with E-value 0.0 and 96-99% identity with StuPPO9. The ESTs from the following tissue types: callus, abiotic stress treated leaf and root, Fusarium eumartii-infected tuber, Phytophthora infestans-challenged leaf and tuber	XM_006347021 (100%)	XM_006347021 is a predicted gene model by automated computational analysis from a S. tuberosum genomic sequence (NW_004194350.1)	StuPPO9_XM_006347021 encodes a PPO-like peptide with 616 residues.

## Sheet: Part B
Additional file 1: Genome-wide analysis of the PPO gene family in Solanum tuberosum
Par B, Confidently predicted domains in the deduced StuPPO1 to StuPPO9 protein sequences (using Simple Modular Architecture Reseaerch Tool, http://smart.embl-heidelberg.de/):
Protein Name	Domain Name	Start residue	end residue	E-value	Domain length (aa)
StuPPO1	Pfam:Tyrosinase (pfam00264)	171	378	2.5e-35	208
	Pfam:PPO1_DWL (pfam12142)	384	437	4e-23	54
	Pfam:PPO1_KFDV (pfam12143)	455	586	1.9e-41	132
StuPPO2	Pfam:Tyrosinase (pfam00264)	172	385	1.2e-32	214
	Pfam:PPO1_DWL (pfam12142)	391	444	1.5e-25	54
	Pfam:PPO1_KFDV (pfam12143)	463	595	3.1e-42	133
StuPPO3	Pfam:Tyrosinase (pfam00264)	173	386	6.4e-33	214
	Pfam:PPO1_DWL (pfam12142)	392	445	4.6e-25	54
	Pfam:PPO1_KFDV (pfam12143)	463	595	2.9e-42	133
StuPPO4	Pfam:Tyrosinase (pfam00264)	172	385	1.2e-33	214
	Pfam:PPO1_DWL (pfam12142)	391	444	3.2e-25	54
	Pfam:PPO1_KFDV (pfam12143)	463	593	1.7e-42	131
StuPPO5	Pfam:Tyrosinase (pfam00264)	1	30	2.4e-10	30
	Pfam:PPO1_DWL (pfam12142)	36	89	1.4e-26	54
	Pfam:PPO1_KFDV (pfam12143)	107	238	2.9e-44	132
StuPPO6	Pfam:Tyrosinase (pfam00264)	50	264	8e-35	215
	Pfam:PPO1_DWL (pfam12142)	270	323	1.2e-23	54
	Pfam:PPO1_KFDV (pfam12143)	341	473	1.2e-31	133
StuPPO7	Pfam:Tyrosinase (pfam00264)	5	145	2.1e-17	141
	Pfam:PPO1_DWL (pfam12142)	151	203	2e-23	53
	Pfam:PPO1_KFDV (pfm12143)	221	352	5.5e-41	132
StuPPO8	Pfam:Tyrosinase (pfam00264)	178	387	8.2e-34	210
	Pfam:PPO1_DWL (pfam12142)	393	446	5.5e-25	54
	Pfam:PPO1_KFDV (pfam12143)	464	599	4.4e-38	136
StuPPO9	Pfam:Tyrosinase (pfam00264)	182	390	2.2e-36	209
	Pfam:PPO1_DWL (pfam12142)	396	449	1.3e-25	54
	Pfam:PPO1_KFDV (pfam12143)	482	614	1.1e-46	133

## Sheet: Part C
Additional file 1: Genome-wide analysis of the PPO gene family in Solanum tuberosum
Part C, List of the supporting ESTs and their biological sources
Supporting ESTs for StuPPO1
	DBLINK (of EST library)	library source (clone_Lib)	cDNA accession number	E-value	nucleotide identity (%)	References
1	LIBEST_008811	cultivar: Kennebec; tissue type: sprouting eyes (2mm to 15mm) from tubers (12-14 weeks post harvest)	BI176085.1	0	98
2	LIBEST_008811	Same as above	BG597455.1	0	99
3	LIBEST_008811	Same as above	BG593358.1	0	99
4	LIBEST_008811	Same as above	BG599926.1	0	99
5	LIBEST_008811	Same as above	BG595906.1	0	99
6	LIBEST_008811	Same as above	BG598459.1	0	98
7	LIBEST_008811	Same as above	BG599103.1	0	98
8	LIBEST_008811	Same as above	BG596983.1	0	98
9	LIBEST_008811	Same as above	BG593880.1	0	100
10	LIBEST_008811	Same as above	BG599697.1	0	98
11	LIBEST_008811	Same as above	BG597123.1	0	99
12	LIBEST_008811	Same as above	BG595517.1	0	98
13	LIBEST_008811	Same as above	BG597081.1	0	98
14	LIBEST_008811	Same as above	BG594890.1	0	98
15	LIBEST_008811	Same as above	BG598176.1	0	98
16	LIBEST_008811	Same as above	BI175809.1	0	98
17	LIBEST_008811	Same as above	BG597845.1	0	96
18	LIBEST_008811	Same as above	BG595983.1	0	100
19	LIBEST_008811	Same as above	BG598715.1	0	97
20	LIBEST_008811	Same as above	BG597788.1	0	97
21	LIBEST_008811	Same as above	BG595577.1	0	98
22	LIBEST_008811	Same as above	BG592730.1	0	98
23	LIBEST_008811	Same as above	BG597660.1	0	98
24	LIBEST_008811	Same as above	BG597650.1	0	98
25	LIBEST_015441	cultivar: Shepody; tissue type: stolon tissue	DN849144.1	0	98
26	LIBEST_010893	cultivar: Kennebec or Binjte; tissue type: mixed tissues, combination of untreated and Phytophthora infestans-treated libraries of stolons, leaves, leaflets, axillary buds of stem explants, petioles, germinating eyes, tubers, or roots.	BQ506444.2	0	98
27	LIBEST_010893	Same as above	BQ506445.2	0	97
28	LIBEST_010502	cultivar: Kennebec or Binjte; tissue type: mixed tissues, combination of untreated and Phytophthora infestans-treated libraries of stolons, leaves, leaflets, axillary buds of stem explants, petioles, germinating eyes, tubers, or roots.	BQ115500.2	0	97
29	LIBEST_010502	Same as above	BQ113740.2	0	98
30	LIBEST_009854	cultivar: Kennebec; tissue type: infestans-challenged potato leaf, compatible reaction	BI432925.1	0	100
31	LIBEST_006546	Same as above	BE919601.1	0	98
32	LIBEST_006546	Same as above	BF054391.1	0	98
33	LIBEST_006546	Same as above	BE920537.1	0	98
34	LIBEST_006546	Same as above	BE920804.1	0	99
35	LIBEST_006546	Same as above	BF054530.1	0	100
36	LIBEST_006546	Same as above	BE923908.1	0	98
37	LIBEST_006546	Same as above	BF052699.1	0	98
38	LIBEST_016489	cultivar: Shepody; tissue type: sprouting tubers	CV429512.1	0	97
39	LIBEST_009606	cultivar: Bintje; tissue type: axillary buds of stem explants; growing sink-tubers	BI179592.1	0	99
40	LIBEST_008626	cultivar: Kennebec; tissue type: sprouting eyes/shoots	BG098430.1	0	96
41	LIBEST_008626	Same as above	BG098592.1	0	98
42	LIBEST_008626	Same as above	BG098510.1	0	97
43	LIBEST_023230	cultivar: Brodick; tissue type: peel, cortex/potato tubers challenged with stress by exposure to high intensity light (ca. 7000 lux)	FG549901.1	0	98
44	LIBEST_004639	cultivar: Bintje; tissue type: axillary buds of stem explants, swelling stolons	BE342041.1	0	98
45	LIBEST_024231	cultivar: Kuras; tissue type: 8 week minituber	GH639358.1	0	99
Supporting ESTs for StuPPO2
1	LIBEST_008811	cultivar: Kennebec; tissue type: sprouting eyes (2mm to 15mm) from tubers (12-14 weeks post harvest)	BG600293.1	0	98
2	LIBEST_008811	Same as above	BG596910.1	0	97
3	LIBEST_008811	Same as above	BG600920.1	0	96
4	LIBEST_008811	Same as above	BG599592.1	0	96
5	LIBEST_008811	Same as above	BG596846.1	0	97
6	LIBEST_008811	Same as above	BG594976.1	0	97
7	LIBEST_008811	Same as above	BG598682.1	0	96
8	LIBEST_008811	Same as above	BG595599.1	0	97
9	LIBEST_008811	Same as above	BG600570.1	0	96
10	LIBEST_008811	Same as above	BG600310.1	0	97
11	LIBEST_007011	cultivar: field grown Kuras; tissue type: mature tuber	BG350239.1	0	98
12	LIBEST_007011	Same as above	BG351452.1	0	96
13	LIBEST_007011	Same as above	BG351405.1	0	96
14	LIBEST_009606	cultivar: Bintje; tissue type: axillary buds of stem explants; growing sink-tubers	BI176709.1	0	96
15	LIBEST_009606	Same as above	BI177498.1	0	96
16	LIBEST_009606	Same as above	BI179681.1	0	96
17	LIBEST_009606	Same as above	BI179822.1	0	96
18	LIBEST_010502	cultivar: Kennebec or Binjte; tissue type: mixed tissues, combination of untreated and Phytophthora infestans-treated libraries of stolons, leaves, leaflets, axillary buds of stem explants, petioles, germinating eyes, tubers, or roots.	BQ118367.2	0	96
19	LIBEST_010502	Same as above	BQ117728.2	0	97
20	LIBEST_015369	cultivar: Shepody; tissue type: swollen stolon	CK716623.1	0	97
21	LIBEST_015369	Same as above	CK719225.1	0	96
22	LIBEST_015369	Same as above	CV302195.1	0	97
23	LIBEST_015048	cultivar: Kennebec; tissue type: abiotic stress treated leaf and root tissue	CK270797.1	0	96	[25]
24	LIBEST_004639	cultivar: Bintje; tissue type: axillary buds of stem explants, swelling stolons	BE343157.1	0	96
25	LIBEST_004639	Same as above	BE343947.1	0	97
26	LIBEST_024231	cultivar: Kuras; tissue type: 8 week minituber	GH638802.1	0	96
27	LIBEST_024231	Same as above	GH637863.1	0	96
28	LIBEST_024231	Same as above	GH638957.1	0	96
29	LIBEST_024231	Same as above	GH638320.1	0	96
30	LIBEST_024231	Same as above	GH638964.1	0	96
31	LIBEST_024231	Same as above	GH638872.1	0	96
32	LIBEST_024231	Same as above	GH637948.1	0	96
Supporting ESTs for StuPPO3
1	LIBEST_008811	cultivar: Kennebec; tissue type: sprouting eyes (2mm to 15mm) from tubers (12-14 weeks post harvest)	BG597600.1	0	93
2	LIBEST_008811	Same as above	BG593741.1	0	93
3	LIBEST_008811	Same as above	BG600963.1	0	94
4	LIBEST_010893	cultivar: Kennebec or Binjte; tissue type: mixed tissues, combination of untreated and Phytophthora infestans-treated libraries of stolons, leaves, leaflets, axillary buds of stem explants, petioles, germinating eyes, tubers, or roots.	BQ507501.2	0	93
5	LIBEST_010893	Same as above	BQ507366.2	0	97
6	LIBEST_010893	Same as above	BQ507502.1	0	94
Supporting ESTs for StuPPO4
1	LIBEST_008811	cultivar: Kennebec; tissue type: sprouting eyes (2mm to 15mm) from tubers (12-14 weeks post harvest)	BG592710.1	0	99
2	LIBEST_008811	Same as above	BG599031.1	0	97
3	LIBEST_008811	Same as above	BG598729.1	0	97
4	LIBEST_008811	Same as above	BI175993.1	0	98
5	LIBEST_008811	Same as above	BG598872.1	0	96
6	LIBEST_008811	Same as above	BG596727.1	0	99
7	LIBEST_010502	cultivar: Kennebec or Binjte; tissue type: mixed tissues, combination of untreated and Phytophthora infestans-treated libraries of stolons, leaves, leaflets, axillary buds of stem explants, petioles, germinating eyes, tubers, or roots.	BQ118550.2	0	96
8	LIBEST_010502	Same as above	BQ118551.1	0	97
9	LIBEST_010502	Same as above	BQ118479.1	0	97
10	LIBEST_010502	Same as above	BQ118478.1	0	97
11	LIBEST_004639	cultivar: Bintje; tissue type: axillary buds of stem explants, swelling stolons	BE471391.1	0	97
12	LIBEST_004639	Same as above	BE341024.1	0	97
13	LIBEST_004639	Same as above	BE471774.1	0	97
14	LIBEST_016520	cultivar: Shepody; tissue type: developing Tubers	CV475888.1	0	98
15	LIBEST_016520	Same as above	DN908149.1	0	97
16	LIBEST_015450	cultivar: Shepody; tissue type: in vitro root	CO502010.1	0	97
17	LIBEST_009977	cultivar: Kennebec; tissue type: roots	BM407520.1	0	98
18	LIBEST_020476	cultivar: Kennebec; Tissue type: sprout / suppression subtractive hybridization (SSH) cDNA library prepared from RNA of solanum tuberosum and Rhizoctonia solani AG3 in interaction as tester, and RNA of from RNA of Rhizoctonia solani AG3 growing alone and not infected potato sprout as driver.	EG327233.1	0	98
Supporting ESTs for StuPPO5
1	LIBEST_012331	cultivar: 11379-03; tissue type: leaves	JG729672.1	0	97
Supporting ESTs for StuPPO6
1	LIBEST_020429	cultivar: Solara; tissue type: potato tuber, dormant buds	EG013031.1	0	93
2	LIBEST_006546	cultivar: Kennebec; tissue type: leaflets and petioles	BG097746.1	0	93
3	LIBEST_008626	cultivar: Kennebec; tissue type: sprouting eyes/shoots	BG098955.1	0	90
Supporting ESTs for StuPPO7
1	LIBEST_012331	cultivar: 11379-03; tissue type: leaves	JG729672.1	0	91
Supporting ESTs for StuPPO8
		No EST found for StuPPO8
Supporting ESTs for StuPPO9
1	LIBEST_015047	cultivar: Kennebec; tissue type: potato callus	CK255265.1	0	98
2	LIBEST_015047	Same as above	CK244686.1		99
3	LIBEST_015047	Same as above	CK258200.1	0	98
4	LIBEST_015047	Same as above	CK244629.1	0	99
5	LIBEST_015047	Same as above	CK252800.1	0	99
6	LIBEST_015047	Same as above	CK244628.1	0	98
7	LIBEST_015047	Same as above	CK248582.1	0	98
8	LIBEST_015047	Same as above	CK244687.1	0	98
9	LIBEST_015047	Same as above	CK244688.1	0	99
10	LIBEST_015047	Same as above	CK259005.1	0	97
11	LIBEST_015047	Same as above	CK252801.1	0	98
12	LIBEST_015048	cultivar: Kennebec; tissue type: abiotic stress treated leaf and root tissue	CK274574.1	0	98	[25]
13	LIBEST_025550	cultivar: Spunta; tissue type: potato tubers 24 h infected with Fusarium eumartii	GT888802.1	0	99	[26]
14	LIBEST_010893	cultivar: Kennebec or Binjte; tissue type: mixed tissues, combination of untreated and Phytophthora infestans-treated libraries of stolons, leaves, leaflets, axillary buds of stem explants, petioles, germinating eyes, tubers, or roots.	BQ516461.1	0	99
15	LIBEST_010893	Same as above	BQ120773.1	0	99
16	LIBEST_010893	Same as above	BQ515725.1	0	99
17	LIBEST_010893	Same as above	BQ515724.1	0	99
18	LIBEST_010893	Same as above	BQ120774.1	0	99
19	LIBST_008810	cultivar: Kennebec; tissue type: Phytophthora infestans-challenged leaf	BG590183.1	0	99
20	LIBEST_009854	cultivar: Kennebec; tissue type: Phytophthora infestans-challenged leaf, compatible reaction	BI434802.1	0	99
21	LIBEST_009854	Same as above	BI431509.1	0	98
22	LIBEST_009854	Same as above	BI435232.1	0	99
23	LIBEST_017649	cultivar: Kennebec or Binjte; tissue type: suppression subtractive hybridization library of Phytophthora infestans-challenged leaves	DR751940.1	0	99
24	LIBEST_017649	cultivar：Kennebec or Binjte/ tissue type: suppression subtractive hybridization library of Phytophthora infestans-challenged leaves	DR751972.1	0	99
25	LIBEST_017649	Same as above	DR751916.1	0	99
26	LIBEST_017649	Same as above	DR751785.1	0	99
27	LIBEST_017649	Same as above	DR751942.1	0	99
28	LIBEST_015324	cultivar: Indira; tissue type: leaf / cDNA library highly enriched for Phytophthora infestans induced genes derived from the susceptible potato cv. Indira	CK640809.1	0	96	[27]
29	LIBEST_015920	cultivar: R-gene-free potato clone 386209.10; tissue type: leaf, 48h infected with Phytophthora infestans	CO267905.1	0	99	[28]

## Sheet: Part D
Additional file 1: Genome-wide analysis of the PPO gene family in Solanum tuberosum
Part D, List of the amiRNA name, amiRNA sequence, amiRNA target sequence and the target homologous sequences of PPO-like gene models
amiRNA name	amiRNA sequence (5' - 3')	Target and target homolog* sequence (5' - 3')	PPO-like gene model name
amiRPPO1	UUGGUGACUGGUGCAAUUGAC	GUCAAUUGCACCAGUCACCAA
		GUCAAUUGCACCAGUCACCAA	StuPPO1
		UUCAAUUCCUCCCGUAAGCCA	StuPPO2
		UUCACUCCCCCCAGUGAACGA	StuPPO3
		UUCAAUUCCUCCCGUAAGCCA	StuPPO4
		CCCAAUUGCUAACCUCAACAA	StuPPO5
		UUUAGUUCCACCAGCAAGAAA	StuPPO6
		CCCAAUUGCUAACCUCAACAA	StuPPO7
		CUCGAUGCAUCCGAUCAACAA	StuPPO8
		AUCGGAGGCAUCAGCCUCCGA	StuPPO9
amiRPPO3	UUGUUCACUGGGGGGAGUGUA	UACACUCCCCCCAGUGAACAA
		UUCAAUUCCUCCCGUAAGCCA	StuPPO1
		UUCAAUUCCUCCCGUAAGCCA	StuPPO2
		UUCACUCCCCCCAGUGAACGA	StuPPO3
		UUCAAUUCCUCCCGUAAGCCA	StuPPO4
		GACGAAAGGCGUGGUGAACAA	StuPPO4
		UACACCAAAGGACUUGAACAA	StuPPO5
		CAAAUUCCCUCCUAUGAACAA	StuPPO6
		UACACCAAAGGACUUGAACAA	StuPPO7
		UACAACACUGCCAUUCAAAAA	StuPPO8
		UCCACUUCCCACUACCAAUAC	StuPPO9
amiRPPO23	UCAUCAACUGGAGUUGAGUUG	CAACUCAACUCCAGUUGAUGA
		CACCUCAGCUCCAGAUAAUGA	StuPPO1
		CAACUCAACUCCAGUUGAUGA	StuPPO2
		CAACUCAACUCCAGUUGAUGA	StuPPO3
		CAACUCAACUACAGUUGAUGA	StuPPO4, EST: BG592710
		CAACUUGCCUCAUGUUCAUGC	StuPPO5
		CAACUGAACUCCUGUUGAUAA	StuPPO6
		CAACUUGCCUCAUGUUCAUGC	StuPPO7
		CAACAACAUGACAUUCGAUGA	StuPPO8
		UGAAGCUAAAGCAGCUGAUGA	StuPPO9
amiRPPO234A	AAGAACUCGGAGUUCAACCAA	UUGGUUGAACUCCGAGUUCUU
		UUGGUUGAACUCAGAAUUCUU	StuPPO1
		UUGGUUGAACUCCGAGUUCUU	StuPPO2
		UUGGUUGAACUCCGAGUUCUU	StuPPO3
		UUGGUUGAACUCCGAGUUCUU	StuPPO4
		UUGGUUGAACUCCGAAUUCUU	StuPPO5
		UUGGUUGAACUCCGAGUUCUU	StuPPO6
		UUGGUUGAACUCCGAAUUCUU	StuPPO7
		UAGAUGGUACUUAUAUUUCUU	StuPPO8
		AAUUCAGAGCUCCAAGUUCAU	StuPPO9
amiRPPO1234	UCAAGCUCAUUCGCAUUCACA	UGUGAAUGCGGAUGAGCUUGA
		UGUGAAUGCGGAUGAGCUUGA	StuPPO1
		UGUGAAUGCGAAUGAGCUUGA	StuPPO2
		UGUGAAUGCGAAUGAGCUUGA	StuPPO3
		UGUGAAUGCAAAUGAGCUUGA	StuPPO4
		UAUGAAUACAGAUGAGCUUGA	StuPPO5
		UGUGAAUAUAGAGGAUCUUAA	StuPPO6
		UGUGAAUACAAAUGAGCUUGA	StuPPO7
		UGUGCAUGCUGCUGGGAAUAA	StuPPO8
		UUGGAAUUGGGAUCAUCCUGA	StuPPO9
Note: * The homologous sequences of the predicated PPO-like gene models to the amiRNA target sequences are listed. The non-identical nucleotides, compared to the target sequence, are marked in red.
